# Supplementary material for: Air Quality, Pollution and Sustainability Trends in South Asia: A Population-Based Study
Source: Int J Environ Res Public Health. 2022 Jun 20;19(12):7534. doi: 10.3390/ijerph19127534 (PMC9224398; doi:10.3390/ijerph19127534)
Supplement: Supplementary file 1 [file ijerph-19-07534-s001.zip]

Archive with 1 entries (1 files):
- ijerph-1750109-supplementary.pdf
